# Supplementary material for: Dihydroisatropolone C from Streptomyces and Its Implication in Tropolone-Ring Construction for Isatropolone Biosynthesis
Source: Molecules. 2022 Apr 30;27(9):2882. doi: 10.3390/molecules27092882 (PMC9099902; doi:10.3390/molecules27092882)
Supplement: Supplementary file 1 [file molecules-27-02882-s001.zip]

Archive with 1 entries (1 files):
- molecules-1689923-supplementary.pdf
